# Supplementary material for: Chrysin Is Immunomodulatory and Anti-Inflammatory against Complete Freund’s Adjuvant-Induced Arthritis in a Pre-Clinical Rodent Model
Source: Pharmaceutics. 2023 Apr 12;15(4):1225. doi: 10.3390/pharmaceutics15041225 (PMC10144384; doi:10.3390/pharmaceutics15041225)
Supplement: Supplementary file 1 [file pharmaceutics-15-01225-s001.zip]

Archive with 1 entries (1 files):
- pharmaceutics-2238164-supplementary.pdf
